# Supplementary material for: Multifunctional Shape-Memory Polyurethane/MnO2 Composites for Postsurgical Osteosarcoma Adaptive Treatment
Source: Materials (Basel). 2026 Apr 9;19(8):1504. doi: 10.3390/ma19081504 (PMC13117586; doi:10.3390/ma19081504)
Supplement: Supplementary file 1 [file materials-19-01504-s001.zip]

Archive with 1 entries (1 files):
- materials-4219412-supplementary.pdf
